# Supplementary material for: Adsorption of Fluoride onto Acid-Modified Low-Cost Pyrolusite Ore: Adsorption Characteristics and Efficiencies
Source: Int J Environ Res Public Health. 2022 Dec 19;19(24):17103. doi: 10.3390/ijerph192417103 (PMC9779492; doi:10.3390/ijerph192417103)
Supplement: Supplementary file 1 [file ijerph-19-17103-s001.zip]

Archive with 1 entries (1 files):
- ijerph-2067208-supplementary.pdf
